# Supplementary material for: Translation into Clinical Practice of the G1-G7 Molecular Subgroup Classification of Glioblastoma: Comprehensive Demographic and Molecular Pathway Profiling
Source: Cancers (Basel). 2024 Jan 15;16(2):361. doi: 10.3390/cancers16020361 (PMC10814912; doi:10.3390/cancers16020361)
Supplement: Supplementary file 1 [file cancers-16-00361-s001.zip]

Archive with 1 entries (1 files):
- cancers-2759359-supplementary.pdf
